# Supplementary material for: Completing the TRB family: newly characterized members show ancient evolutionary origins and distinct localization, yet similar interactions
Source: Plant Mol Biol. 2023 Apr 28;112(1-2):61–83. doi: 10.1007/s11103-023-01348-2 (PMC10167121; doi:10.1007/s11103-023-01348-2)
Supplement: Supplementary file 2 — Supplementary file2 (XLSX 25 KB) [file 11103_2023_1348_MOESM2_ESM.xlsx]

## Sheet: Suppl. Table 1
Supplemental Table 1: List of primers and probes
PWO1-3, TRB5 cloning
Fw_AtTRB5_START_GW	AAAAAGCAGGCTACATGGGAAACCAGAAACTAAAGTGG
Rev_AtTRB5_END_GW	AGAAAGCTGGGTCTCAAGCCAAGAGCATAGTCTCC
Fw_AtPWO1_frag.1_gw	AAAAAGCAGGCTACATGGCAAGTCCAGGATCA
Rev_AtPWO1_frag.1_gw	AGAAAGCTGGGTCTCATCTGGCAAGATACTTAAAGGA
Fw_AtPWO2_frag.1_gw	AAAAAGCAGGCTACATGGAGAGTAATGATGACCGA
Rev_AtPWO2_frag.1_gw	AGAAAGCTGGGTCTCATTCTTTCCCAATATCCTCAAG
PWO2_AttB1-F	ATGGAGAGTAATGATGACCGA
PWO2_AttB2-R	TGTTTTGGCTGCAGAAGGC
PWO31-204_frag1_AttB1_F	ATGGGTAGTAGTGATGAGCGAAACT
PWO31-204_frag1_AttB2_R	ATCCTCAAGTCCTCTCATTCGTTTGT
Site-directed mutagenesis
AtTRB4_A122_F	GTTTTAACATTGTAGTTGATCCAAAGAATGC
AtTRB4_A122_R	GCATTCTTTGGATCAACTACAATGTTAAAAC
BiFC
AtTRB1_attB1-F	ACAAAAAAGCAGGCTTAATGGGTGCTCCTAAGCAG
AtTRB1_attB4-R	TGTATAGAAAAGTTGGGTGGGCACGGATCATCATTTTG
AtTRB1+ST_attB4-R	TGTATAGAAAAGTTGGGTGTCAGGCACGGATCATCATTTTG
AtTRB1_attB3-F	ATAATAAAGTTGCAATGGGTGCTCCTAAGCAGAA
AtTRB1_attB2-R	AAGAAAGCTGGGTGGGCACGGATCATCATTTTG
AtTRB1+ST_attB2-R	AAGAAAGCTGGGTGTCAGGCACGGATCATCATTTTG
AtTRB2_attB1-F	ACAAAAAAGCAGGCTTAATGGGTGCACCAAAGCAGA
AtTRB2_attB4-R	TGTATAGAAAAGTTGGGTGCCAAGGATGATTACGGAT
AtTRB2+ST_attB4-R	TGTATAGAAAAGTTGGGTGTCACCAAGGATGATTACGGAT
AtTRB2_attB3-F	ATAATAAAGTTGCAATGGGTGCACCAAAGCAGAAG
AtTRB2_attB2-R	AAGAAAGCTGGGTGCCAAGGATGATTACGGAT
AtTRB2+ST_attB2-R	AAGAAAGCTGGGTGTCACCAAGGATGATTACGGAT
AtTRB3_attB1-F	ACAAAAAAGCAGGCTTAATGGGAGCTCCAAAGCTG
AtTRB3_attB4-R	TGTATAGAAAAGTTGGGTGCCGAGTTTGGCTATGCATTC
AtTRB3+ST_attB4-R	TGTATAGAAAAGTTGGGTGTTACCGAGTTTGGCTATGCATTC
AtTRB3_attB3-F	ATAATAAAGTTGCAATGGGAGCTCCAAAGCTGAAG
AtTRB3_attB2-R	AAGAAAGCTGGGTGCCGAGTTTGGCTATGCATTC
AtTRB3+ST_attB2-R	AAGAAAGCTGGGTGTTACCGAGTTTGGCTATGCATTC
AtTRB4_attB1-F	ACAAAAAAGCAGGCTTAATGGGAAATCAGAAGCTC
AtTRB4_attB4-R	TGTATAGAAAAGTTGGGTGATTCAAGTACATAATCTTTCCC
AtTRB4+ST_attB4_R	TGTATAGAAAAGTTGGGTGTCAATTCAAGTACATAATCTTTCC
AtTRB4_attB3-F	ATAATAAAGTTGCAATGGGAAATCAGAAGCTCAAATG
AtTRB4_attB2-R	AAGAAAGCTGGGTGATTCAAGTACATAATCTTTCC
AtTRB4+ST_attB2_R	CAAGAAAGCTGGGTGTCAATTCAAGTACATAATCTTTCC
AtTRB5_attB1-F	ACAAAAAAGCAGGCTTAATGGGAAACCAGAAACTAAAG
AtTRB5_attB4-R	TGTATAGAAAAGTTGGGTGAGCCAAGAGCATAGTCTCC
AtTRB5+ST_attB4-R	TGTATAGAAAAGTTGGGTGTCAAGCCAAGAGCATAGTCTCC
AtTRB5_attB3-F	ATAATAAAGTTGCAATGGGAAACCAGAAACTAAAGTGG
AtTRB5_attB2-R	AAGAAAGCTGGGTGAGCCAAGAGCATAGTCTC
AtTRB5+ST_attB2-R	AAGAAAGCTGGGTGTCAAGCCAAGAGCATAGTCTC
attB1_F (adapter)	GGGGACAAGTTTGTACAAAAAAGCAGGCTTA
attB4_R (adapter)	GGGGACAACTTTGTATAGAAAAGTTGGGTG
attB3-F (adapter)	GGGGACAACTTTGTATAATAAAGTTGCAATG
attB2-R (adapter)	GGGGACCACTTTGTACAAGAAAGCTGGGTG
In-Fusion Assembly
attL4_F	CACCCAACTTTTCTATACAAAGTTG
attL1_R	TAAGCCTGCTTTTTTGTACAAAG
attL2_F	CACCCAGCTTTCTTGTACAAAG
attL3_R	TGCAACTTTATTATACAAAGTTGGC
Colony PCR and Sequencing
M13_F2	CTGGCAGTTCCCTACTCTCG
M13_F	GTAAAACGACGGCCAG
M13_R	CAGGAAACAGCTATGAC
LB_F	TGGCAGGATATATTGTGGTG
RB_R	ACCCGCCAATATATCCTGTCA
nYFP_F	GTGAACAGAATCGAGCTGAAG
nYFP_R	GCTGAACTTGTGGCCGTTTAC
cYFP_F	CTGAGCTACCAGTCCGC
cYFP_R	GAAGTTCACCTTGATGCCG
RFP_F	CATCACCTCCCACAACG
RFP_R	GTCCTCGGAGGAGGCCAT
eGFP_F	CAAAGACCCCAACGAGAAGC
pGWB6_R	AACGATCGGGGAAATTCGAG
EMSA
non-tel_F	AGTACCAGCCATGACCAGCCATGA
non-tel_R	TCATGGCTGGTCATGGCTGGTACT
telo-box_F	TTTTTCACGAAAACCCTAATCGCAGTCG
telo-box_R	CGACTGCGATTAGGGTTTTCGTGAAAAA
telomeric_F	AAACCCTAAACCCTAAACCCTAAACCCT
telomeric_R	AGGGTTTAGGGTTTAGGGTTTAGGGTTT

## Sheet: Suppl. Table 2
Supplement Table 2. List of the analysed Brassicaceae species for Fig. 1B and their accession numbers.
Order	Family	Species	Acc. Nos.
Brassicales	Brassicaceae	Arabidopsis thaliana	NP 564559.1
			AAL73441.1
			NP 190554.1
			NP 001321132.1
			NP 177418
		Arabis alpina	KFK41697.1
			KFK43935.1
		Brassica napus	XP 013640856.1
			XP 013643292.1
			XP 013745488.1
			XP 013682976.1
			XP 013695732.1
		Brassica oleracea var. oleracea	XP 013588561.1
			XP 013629145.1
			XP 013618919.1
			XP 013599995.1
			XP 013614697.1
			XP 013633043.1
		Brassica rapa	XP 009147867.1
			XP 009150690.1
			XP 009101486.1
			XP 009105940.1
			XP 009110403.1
			XP 009118956.1
			XP 018513821.1
		Camelina sativa	XP 010479419.1
			XP 010463897.1
			XP 010426515.1
			XP 010476905.1
			XP 010428172.1
			XP 010471305.1
			XP 019085588.1
		Capsella rubella	XP 006280882.1
			XP 006291568.1
			XP 006302536.1
			XP 006303249.1
			XP 006304061.1
		Eutrema salsugineum	XP 006416694.1
			XP 006390624.1
			XP 006393200.1
			XP 006393965.1
		Noccaea caerulescens	JAU79570.1
			JAU81390.1
			JAU90603.1
			JAU80340.1
			JAU90773.1
			JAU89204.1
		Raphanus sativus	XP 018490560.1
			XP 018488957.1
			XP 018441392.1
			XP 018460997.1
			XP 018453047.1

## Sheet: Suppl. Table 3
Supplement Table 3. List of the analysed plant species for Fig. 2B and their accession numbers.
	Order	Family	Species	Acc. Nos.
CHAROPHYTA	Klebsormidiales	Klebsormidiaceae	Klebsormidium nitens	GAQ90223
BRYOPHYTES	Funariales	Funariaceae	Physcomitrium patens	Pp3c13 1060V3.1
				Pp3c13 1310V3.1
				Pp3c3 1630V3.1
	Dicraniales	Ditrichaceae	Ceratodon purpureus	KAG0589320.1
	Sphagnales	Sphagnaceae	Sphagnum phallax	KAH8951768.1
				KAH8945793.1
				KAH8956843.1
LYCOPHYTA	Selaginellales	Selaginellaceae	Selaginella moellendorffii	XP_002988079
				XP_002978810
				XP_002972715
BASAL ANGIOSPERMS	Amborellales	Amborellaceae	Amborella trichopoda	ERN05352.1
				ERN15366.1
	Laurales	Lauraceae	Cinnamomum micranthum	RWR86527.1
MONOCOTS	Arecales	Arecaceae	Elaeis guineensis	XP_029116911
				XP 010906107.2
				XP 010923664.1
	Zingiberales	Musaceae	Musa acuminata	XP009406711.1
				XP009388966.1
				XP 009395778.1
				XP 009406570.1
		Zingiberaceae	Zingiber officinale	XP_042405625.1
				XP_042405624.2
	Poales	Poaceae	Zea mays	NP_001141858
				NP_001105226
				XP_008644292
				NP_001105227
				NP_001141049
				NP_001105225
DICOTS	Proteales	Nelumbonaceae	Nelumbo nucifera	XP 010263289.1
				XP 010242277.1
				DAD46162.1
	Ranunculales	Papaveraceae	Maclaya cordata	OVA05882.1
	Trochodendrales	Trochodendraceae	Tetracentron sinense	KAF8404870.1
	Vitales	Vitaceae	Vitis vinifera	XP 002266866.2
	Fabales	Fabaceae	Vigna radiata ssp. radiata	XP 014518814.1
				XP 014505619.1
				XP 014515857.1
	Rosales	Rhamnaceae	Ziziphus jujuba	XP 015892745.1
				XP 015890309.1
				XP 015890673.1
		Rosaceae	Malus domestica	XP 008368762.1
				XP 008392379.1
	Fagales	Juglandaceae	Juglans microcarpa	XP_041010640.1
				XP_041013745.1
	Cucurbitales	Cucurbitaceae	Cucumis sativus	XP 011652911.1
				XP 011657903.1
				XP 004146812.1
	Malphigiales	Euphorbiaceae	Ricinus communis	XP 015582873.1
				XP 002525279.2
				XP 015576140.1
		Salicaceae	Populus euphratica	XP 011002140.1
				XP 011045603.1
	Myrtales	Myrtaceae	Eucalyptus grandis	XP 010028355.1
				XP 010033761.1
		Rutaceae	Citrus sinensis	XP 006486912.1
				XP 006466448.1
				XP 006465990.1
				KDO65146.1
	Malvales	Malvaceae	Glycine max	XP 003533091.1
				XP 003517350.1
				XP 003529706.1
	Brassicales	Cleomaceae	Tarenaya hassleriana	XP 010556012.1
				XP 010559167.1
				XP 010531863.1
				XP 010539165.1
		Brassicaceae	Arabidopsis thaliana	NP 564559.1
				AAL73441.1
				NP 190554.1
				NP 001321132.1
				NP 177418
		Caricaceae	Carica papaya	XP_021908090.1
				XP 021894510.1
	Gentianales	Rubiaceae	Coffea canephora	CDO97288.1
	Solanales	Solanaceae	Solanum lycopersicum	XP 004250736.1
				XP 004243744.1
	Lamiales	Phrymaceae	Erythranthe guttata	XP 012836848.1
				XP 012848206.1
		Orobanchaceae	Rehmannia glutinosa	AKV71971.1
				AKV71970.1
		Pedaliaceae	Sesamum indicum	XP 011088080.1
	Apiales	Apiaceae	Daucus carota	XP 017214926.1

## Sheet: Suppl. Table 4
Supplemental Table 4: List of the constructs tested by Bimolecular fluorescence complementation (BiFC) assay.
TRB proteins were C- terminally (pBiFC 2in1-CC) and N-terminally (pBiFC 2in1-NN) fused to either the nYFP or cYFP part. After transformation of N. benthamiana leaf epidermal cells by individual constructs, the YFP fluorescence was observed: •, positive BIFC interaction, YFP signal observed practically in all transformed cells; ৹, weak YFP signal observed in few transformed cells only, most of the…
			pBiFC 2in1
			-CC	-NN
	TRBs combination	TRB1+TRB1	•	•
		TRB1+TRB2	•	•
		TRB1+TRB3	•	•
		TRB1+TRB4	৹	•
		TRB1+TRB5	x	•
		TRB2+TRB2	•	•
		TRB2+TRB3	•	•
		TRB2+TRB4	৹	•
		TRB2+TRB5	x	•
		TRB3+TRB3	•	•
		TRB3+TRB4	৹	•
		TRB3+TRB5	x	•
		TRB4+TRB4	x	•
		TRB4+TRB5	x	•
		TRB5+TRB5	x	•
	•	positive interaction, YFP signal practically in all transformed cells
	৹	"weak interaction", YFP signal observed in few transformed cells only, most of the cells without YFP signal
	x	no interaction, no YFP signal observed in any transformed cell
